# Supplementary material for: Predicting Next Day Heart Rate Variability Based on Training Load in Cyclists Using Machine Learning
Source: Sports (Basel). 2026 Jun 30;14(7):271. doi: 10.3390/sports14070271 (PMC13418909; doi:10.3390/sports14070271)
Supplement: Supplementary file 1 [file sports-14-00271-s001.zip]

Archive with 1 entries (1 files):
- sports-4356656-supplementary.pdf
